# Supplementary material for: New Insights into the Development of Papillary Thyroid Cancer: The Roles of miR-1179 and ELF3
Source: Cells. 2026 Apr 29;15(9):802. doi: 10.3390/cells15090802 (PMC13163138; doi:10.3390/cells15090802)
Supplement: Supplementary file 1 [file cells-15-00802-s001.zip]

Archive with 1 entries (1 files):
- cells-4250239-supplementary.pdf
